# Supplementary material for: Drug-related problems among type 2 diabetic patients in Sunwal Municipality of Western Nepal
Source: PLoS One. 2024 Nov 21;19(11):e0309781. doi: 10.1371/journal.pone.0309781 (PMC11581294; doi:10.1371/journal.pone.0309781)
Supplement: S1 Dataset — (XLSX) [file pone.0309781.s001.xlsx]

## Sheet: Metadata_T2DM
sn	age	gender	ward	weight	height	occupation	marital	ethnicity	education	smoking	smoking1	alcholoic	alcholic1	complicati	if	VAR00002	long	history	b1	g1	Cinsulin	Linsulin	Sinsulin	Alphaglucosidase	SGLT2inhibitors	DPP4inhibiors	Sulphonylureas	Biguanides	MET	sita	glica	Glime	Ins_reg	lina	Lin_met	Met_sita	Met_glime	Voglibose	s3070in	Acarbose	inas_prota	glargn	Empaz	teneligiptin	Antihype	thyroid	Gout	NSAIDS	protonpum
59	60	2	11	67	156	6	1	1	4	3	#NULL!	3	#NULL!	1	Reumatic Arthritis	3	4	1	Lintor M	Metformin HCL+ Linagliptin	#NULL!	#NULL!	#NULL!	#NULL!	#NULL!	1	1	1	0	0	0	0	0	0	1	0	1	0	0	0	0	0	0	0	0	0	0	1	1
80	68	2	5	52	145	5	4	2	1	3	#NULL!	3	#NULL!	1	Reumatic Athritis	3	3	2	Siptin M	Metformin + sitaglptin	#NULL!	#NULL!	#NULL!	#NULL!	#NULL!	1	#NULL!	1	0	0	0	0	0	0	0	1	0	0	0	0	0	0	0	0	0	0	0	0	0
161	52	1	13	68	150	4	1	4	3	1	#NULL!	1	#NULL!	1	HTN, Neuralgia	2	3	2	Metfor G1	Metformin HCL+Glimepride	#NULL!	#NULL!	#NULL!	#NULL!	#NULL!	#NULL!	1	1	0	0	0	0	0	0	0	0	1	0	0	0	0	0	0	0	1	0	0	0	1
60	83	2	10	43	150	5	4	1	1	1	#NULL!	1	#NULL!	1	HTN, COPD	2	4	1	Reform	Metformin HCL	#NULL!	#NULL!	#NULL!	1	#NULL!	1	#NULL!	1	1	0	0	0	0	1	0	0	0	1	0	0	0	0	0	0	1	0	0	0	1
39	73	2	3	40	151	5	4	1	1	2	5	3	#NULL!	1	HTN	1	5	2	Reform	Metformin HCL	#NULL!	#NULL!	#NULL!	#NULL!	#NULL!	#NULL!	1	1	1	0	0	1	0	0	0	0	0	0	0	0	0	0	0	0	1	0	0	0	0
128	58	1	1	66	166	3	1	1	6	3	#NULL!	1	#NULL!	1	HTN, Hyperlipidemia	2	5	1	Glycomet	Metformin HCL	1	#NULL!	#NULL!	#NULL!	#NULL!	#NULL!	#NULL!	1	1	0	0	0	0	0	0	0	0	0	1	0	0	0	0	0	1	0	0	0	0
104	66	2	10	76	167	5	1	5	1	3	#NULL!	3	#NULL!	1	HTN	1	5	1	Lintor	Linagliptin	1	#NULL!	#NULL!	#NULL!	#NULL!	1	#NULL!	#NULL!	0	0	0	0	0	1	0	0	0	0	1	0	0	0	0	0	1	0	0	0	0
166	30	1	7	66	174	2	1	1	6	3	#NULL!	3	#NULL!	2		#NULL!	2	2	Metfor	Metformin HCL	#NULL!	#NULL!	#NULL!	#NULL!	#NULL!	#NULL!	#NULL!	1	1	0	0	0	0	0	0	0	0	0	0	0	0	0	0	0	0	0	0	0	0
121	51	1	1	76	168	4	1	1	3	3	#NULL!	3	#NULL!	2		#NULL!	3	2	Glycomet GP forte	Metformin HCL+Glimepride	#NULL!	#NULL!	#NULL!	#NULL!	#NULL!	#NULL!	1	1	0	0	0	0	0	0	0	0	1	0	0	0	0	0	0	0	0	0	0	0	0
87	57	2	5	76	164	3	1	5	2	3	#NULL!	3	#NULL!	1	HTN	1	5	1	Zoryl M2	Metformin HCL+Glimepride	#NULL!	#NULL!	#NULL!	#NULL!	#NULL!	#NULL!	1	1	0	0	0	0	0	0	0	0	1	0	0	0	0	0	0	0	1	0	0	0	0
34	38	1	3	74	168	3	1	5	4	2	#NULL!	2	#NULL!	2		#NULL!	2	2	Glycomet	Metformin HCL	#NULL!	#NULL!	#NULL!	#NULL!	#NULL!	#NULL!	#NULL!	1	1	0	0	0	0	0	0	0	0	0	0	0	0	0	0	0	0	0	0	0	0
114	59	1	4	75	165	6	1	5	3	1	#NULL!	1	#NULL!	1	HTN	1	2	2	Glycomet	Metformin HCL	#NULL!	#NULL!	#NULL!	#NULL!	#NULL!	#NULL!	#NULL!	1	1	0	0	0	0	0	0	0	0	0	0	0	0	0	0	0	1	0	0	0	0
133	55	2	1	52	162	3	1	4	4	3	#NULL!	3	#NULL!	2		#NULL!	3	2	Metfor	Metformin HCL	#NULL!	#NULL!	#NULL!	#NULL!	#NULL!	#NULL!	#NULL!	1	1	0	0	0	0	0	0	0	0	0	0	0	0	0	0	0	0	0	0	0	0
160	58	1	13	62	140	3	1	2	3	1	#NULL!	2	#NULL!	2		#NULL!	2	2	Metfor	Metformin HCL	#NULL!	#NULL!	#NULL!	#NULL!	#NULL!	#NULL!	#NULL!	1	1	0	0	0	0	0	0	0	0	0	0	0	0	0	0	0	0	0	0	0	0
168	40	1	7	74	170	6	1	4	6	1	#NULL!	1	#NULL!	2		#NULL!	2	1	Glycomet	Metformin HCL	#NULL!	#NULL!	#NULL!	#NULL!	#NULL!	#NULL!	#NULL!	1	1	0	0	0	0	0	0	0	0	0	0	0	0	0	0	0	0	0	0	0	0
23	46	2	7	59	153	3	1	2	2	3	#NULL!	3	#NULL!	2		#NULL!	3	1	Metfor	Metformin HCL	#NULL!	#NULL!	#NULL!	#NULL!	#NULL!	#NULL!	1	1	1	0	0	1	0	0	0	0	0	0	0	0	0	0	0	0	0	0	0	0	0
124	72	1	1	64	166	2	1	5	3	3	#NULL!	1	#NULL!	1	HTN	1	5	1	Metfor	Metformin HCL	1	#NULL!	#NULL!	#NULL!	#NULL!	#NULL!	#NULL!	1	1	0	0	0	0	0	0	0	0	0	1	0	0	0	0	0	1	0	0	0	0
52	79	1	11	55	152	5	1	2	1	1	#NULL!	3	#NULL!	1	HTN, Asthma	2	5	1	V met	Metformin HCL	#NULL!	#NULL!	#NULL!	#NULL!	#NULL!	#NULL!	#NULL!	1	1	0	0	0	0	0	0	0	0	0	0	0	0	0	0	0	1	0	0	0	0
95	57	2	6	71	161	4	1	2	4	3	#NULL!	3	#NULL!	1	HTN	1	4	2	V met	Metformin HCL	#NULL!	#NULL!	#NULL!	#NULL!	#NULL!	#NULL!	#NULL!	1	1	0	0	0	0	0	0	0	0	0	0	0	0	0	0	0	1	0	0	0	0
100	86	1	10	60	163	5	1	4	4	1	#NULL!	1	#NULL!	1	HTN, COPD	2	5	2	Obicheck	Metformin HCL	#NULL!	#NULL!	#NULL!	#NULL!	#NULL!	#NULL!	1	1	1	0	0	1	0	0	0	0	0	0	0	0	0	0	0	0	1	0	0	0	0
107	62	2	10	72	158	5	4	1	2	3	#NULL!	3	#NULL!	2		#NULL!	4	2	Calvit	Calcium+ Vit D3	#NULL!	#NULL!	#NULL!	#NULL!	#NULL!	#NULL!	1	1	0	0	0	0	0	0	0	0	1	0	0	0	0	0	0	0	0	0	0	0	0
129	77	2	1	58	153	5	1	1	2	1	#NULL!	3	#NULL!	1	Asthma	3	4	2	Nebicard	Nebivolol	1	#NULL!	#NULL!	#NULL!	1	#NULL!	#NULL!	#NULL!	0	0	0	0	0	0	0	0	0	0	1	0	0	0	1	0	1	0	0	0	1
19	39	2	7	65	158	3	1	4	4	2	#NULL!	2	#NULL!	2		#NULL!	2	2	Metspire	Metformin HCL	#NULL!	#NULL!	#NULL!	#NULL!	#NULL!	#NULL!	#NULL!	1	1	0	0	0	0	0	0	0	0	0	0	0	0	0	0	0	0	0	0	0	1
41	37	2	3	42	150	6	1	2	4	3	#NULL!	3	#NULL!	1	Anemia	3	3	2	Metfor	Metformin HCL	#NULL!	#NULL!	#NULL!	#NULL!	#NULL!	#NULL!	#NULL!	1	1	0	0	0	0	0	0	0	0	0	0	0	0	0	0	0	0	0	0	0	0
90	50	2	6	68	166	4	1	1	3	1	#NULL!	3	#NULL!	1	HTN, Uric acid	2	4	2	Formin	Metformin HCL	#NULL!	#NULL!	#NULL!	#NULL!	#NULL!	#NULL!	#NULL!	1	1	0	0	0	0	0	0	0	0	0	0	0	0	0	0	0	1	0	1	1	1
109	42	1	10	65	161	3	1	5	4	2	#NULL!	1	#NULL!	1	HTN	1	3	2	Formin	Metformin HCL	#NULL!	#NULL!	#NULL!	#NULL!	#NULL!	#NULL!	#NULL!	1	1	0	0	0	0	0	0	0	0	0	0	0	0	0	0	0	1	0	0	0	0
120	70	2	4	72	158	5	1	4	1	1	#NULL!	1	#NULL!	1	HTN	1	5	1	Metfor	Metformin HCL	#NULL!	#NULL!	#NULL!	#NULL!	#NULL!	#NULL!	#NULL!	1	1	0	0	0	0	0	0	0	0	0	0	0	0	0	0	0	1	0	0	0	0
135	65	2	4	66	152	5	1	2	1	1	#NULL!	1	#NULL!	1	COPD	3	4	1	Glycomet	Metformin HCL	#NULL!	#NULL!	#NULL!	#NULL!	#NULL!	#NULL!	#NULL!	1	1	0	0	0	0	0	0	0	0	0	0	0	0	0	0	0	0	0	0	0	0
138	32	2	11	68	172	6	1	5	5	3	#NULL!	3	#NULL!	2		#NULL!	3	2	Metfor	Metformin HCL	#NULL!	#NULL!	#NULL!	#NULL!	#NULL!	#NULL!	#NULL!	1	1	0	0	0	0	0	0	0	0	0	0	0	0	0	0	0	0	0	0	0	0
141	39	2	12	55	138	2	1	1	6	3	#NULL!	3	#NULL!	2		#NULL!	2	2	Metfor	Metformin HCL	#NULL!	#NULL!	#NULL!	#NULL!	#NULL!	#NULL!	#NULL!	1	1	0	0	0	0	0	0	0	0	0	0	0	0	0	0	0	0	0	0	0	0
155	40	2	12	68	154	2	1	2	5	3	#NULL!	1	#NULL!	1	HTN	1	4	1	V met	Metformin HCL	#NULL!	#NULL!	#NULL!	#NULL!	#NULL!	#NULL!	#NULL!	1	1	0	0	0	0	0	0	0	0	0	0	0	0	0	0	0	1	0	0	0	0
169	30	1	8	62	168	3	1	4	4	1	#NULL!	2	#NULL!	2		#NULL!	2	1	Metfor	Metformin HCL	#NULL!	#NULL!	#NULL!	#NULL!	#NULL!	#NULL!	#NULL!	1	1	0	0	0	0	0	0	0	0	0	0	0	0	0	0	0	0	0	0	0	0
171	40	1	6	52	166	3	1	4	5	1	#NULL!	2	#NULL!	1	Diabetic foot	3	4	1	Metfor	Metformin HCL	#NULL!	#NULL!	#NULL!	#NULL!	#NULL!	#NULL!	#NULL!	1	1	0	0	0	0	0	0	0	0	0	0	0	0	0	0	0	0	0	0	1	1
182	43	2	9	58	162	6	1	1	3	2	#NULL!	3	#NULL!	2		#NULL!	3	2	V met	Metformin HCL	#NULL!	#NULL!	#NULL!	#NULL!	#NULL!	#NULL!	#NULL!	1	1	0	0	0	0	0	0	0	0	0	0	0	0	0	0	0	0	0	0	0	0
92	95	1	6	45	154	5	1	1	2	3	#NULL!	3	#NULL!	2		#NULL!	4	2	Humulin insulin	Insulin regular	#NULL!	#NULL!	1	#NULL!	#NULL!	1	#NULL!	#NULL!	0	1	0	0	1	0	0	0	0	0	0	0	0	0	0	0	1	0	0	0	0
4	56	1	9	72	156	4	1	2	4	2	#NULL!	2	#NULL!	1	BPH	3	4	2	Glyciphase	Metformin HCL	#NULL!	#NULL!	#NULL!	#NULL!	#NULL!	1	#NULL!	1	1	0	0	0	0	1	0	0	0	0	0	0	0	0	0	0	0	0	0	0	0
5	60	2	8	78	165	5	1	3	3	3	#NULL!	3	#NULL!	1	GERD	3	5	1	Siptin M	Metformin + sitaglptin	#NULL!	#NULL!	#NULL!	#NULL!	#NULL!	1	#NULL!	1	0	0	0	0	0	0	0	1	0	0	0	0	0	0	0	0	0	0	0	0	1
6	69	2	8	55	150	5	2	1	3	1	#NULL!	3	#NULL!	1	HTN, COPD	3	4	2	Reform	Metformin HCL	#NULL!	#NULL!	#NULL!	#NULL!	#NULL!	1	#NULL!	1	1	0	0	0	0	1	0	0	0	0	0	0	0	0	0	0	1	0	0	0	0
35	63	1	3	66	166	6	1	3	2	1	#NULL!	1	#NULL!	1	BPH, Back problem	3	5	1	Incret M	Metformin HCL+ Linagliptin	#NULL!	#NULL!	#NULL!	#NULL!	#NULL!	1	#NULL!	1	0	0	0	0	0	0	1	0	0	0	0	0	0	0	0	0	0	0	0	0	0
51	51	1	11	72	160	3	1	4	5	1	#NULL!	3	#NULL!	2		#NULL!	3	2	Metfor	Metformin HCL	#NULL!	#NULL!	#NULL!	#NULL!	#NULL!	1	#NULL!	1	1	0	0	0	0	0	0	0	0	0	0	0	0	0	0	1	0	0	0	0	0
72	57	1	2	60	168	3	1	2	5	3	#NULL!	3	#NULL!	2		#NULL!	4	1	Metfor	Metformin HCL	#NULL!	#NULL!	#NULL!	#NULL!	#NULL!	1	#NULL!	1	1	0	0	0	0	0	0	1	0	0	0	0	0	0	0	0	0	0	0	0	0
83	58	2	5	86	168	6	1	1	1	3	#NULL!	3	#NULL!	1	HTN, Hypothyroidism	2	5	1	Thyronorm	Thyroxin	#NULL!	#NULL!	#NULL!	#NULL!	#NULL!	1	#NULL!	1	1	0	0	0	0	1	0	0	0	0	0	0	0	0	0	0	1	1	0	0	0
91	70	1	6	72	169	5	1	4	3	1	#NULL!	2	#NULL!	1	Uric acid	3	5	1	Linamet	Metformin HCL+ Linagliptin	#NULL!	#NULL!	#NULL!	#NULL!	#NULL!	1	#NULL!	1	0	0	0	0	0	0	1	0	0	0	0	0	0	0	0	0	0	0	1	0	0
97	89	1	6	65	165	5	1	1	1	3	#NULL!	3	#NULL!	2		#NULL!	3	2	Incret M	Metformin HCL+ Linagliptin	#NULL!	#NULL!	#NULL!	1	#NULL!	1	#NULL!	1	0	0	0	0	0	0	1	0	0	1	0	0	0	0	0	0	0	0	0	0	0
102	65	2	10	70	163	5	1	1	3	3	#NULL!	3	#NULL!	1	HTN, Hyperlipidemia	2	5	1	Siptin M	Metformin + sitaglptin	#NULL!	#NULL!	#NULL!	#NULL!	#NULL!	1	#NULL!	1	0	0	0	0	0	0	0	1	0	0	0	0	0	0	0	0	1	0	0	0	0
111	58	2	4	77	168	4	4	5	1	1	#NULL!	1	#NULL!	1	HTN	1	4	2	Lipta M	Metformin HCL+ Linagliptin	#NULL!	#NULL!	#NULL!	#NULL!	#NULL!	1	#NULL!	1	0	0	0	0	0	0	1	0	0	0	0	0	0	0	0	0	1	0	0	0	1
132	66	2	1	43	160	6	1	5	1	1	#NULL!	1	#NULL!	1	COPD, HTN	2	3	2	Ecosprin	Asprin	#NULL!	#NULL!	#NULL!	#NULL!	#NULL!	1	#NULL!	1	1	1	0	0	0	0	0	0	0	0	0	0	0	0	0	0	1	0	0	0	1
162	68	1	13	68	166	3	1	1	5	3	#NULL!	3	#NULL!	1	HTN	1	4	2	Siptin M	Metformin + sitaglptin	#NULL!	#NULL!	#NULL!	#NULL!	#NULL!	1	#NULL!	1	0	0	0	0	0	0	0	1	0	0	0	0	0	0	0	0	1	0	0	0	1
16	50	1	8	72	166	3	1	1	5	3	#NULL!	2	#NULL!	1	HTN, Kidney problem	2	4	2	Glizid MR	Gliclazide	1	1	#NULL!	#NULL!	#NULL!	#NULL!	1	#NULL!	0	0	1	0	0	0	0	0	0	0	1	0	0	1	0	0	1	0	0	0	0
22	55	2	7	56	161	6	1	2	2	3	#NULL!	3	#NULL!	2		#NULL!	3	2	K-gli	Glimepride	#NULL!	#NULL!	#NULL!	#NULL!	#NULL!	#NULL!	1	#NULL!	0	0	0	1	0	0	0	0	0	0	0	0	0	0	0	0	0	0	0	0	1
25	64	2	7	46	150	5	4	4	2	3	#NULL!	2	#NULL!	2		#NULL!	4	2	Glizide MR	Gliclazide	#NULL!	#NULL!	#NULL!	1	#NULL!	#NULL!	1	#NULL!	0	0	1	0	0	0	0	0	0	1	0	0	0	0	0	0	0	0	0	0	0
176	40	1	9	86	172	6	1	4	6	1	#NULL!	1	#NULL!	1	HTN, Uric acid	2	4	1	Glizid MR	Gliclazide	#NULL!	#NULL!	#NULL!	#NULL!	#NULL!	#NULL!	1	#NULL!	0	0	1	0	0	0	0	0	0	0	0	0	0	0	0	0	1	0	1	1	0
42	28	1	13	72	168	2	2	1	6	2	#NULL!	2	#NULL!	2		#NULL!	2	2	Glycomet GP2 Forte	Metformin HCL+Glimepride	1	#NULL!	#NULL!	#NULL!	1	#NULL!	1	1	0	0	0	0	0	0	0	0	1	0	1	0	0	0	1	0	0	0	0	0	0
14	29	2	8	60	149	6	1	2	5	3	#NULL!	3	#NULL!	2		#NULL!	3	1	metfor G2 forte	Metformin HCL+Glimepride	1	#NULL!	#NULL!	#NULL!	#NULL!	#NULL!	1	1	0	0	0	0	0	0	0	0	1	0	0	0	1	0	0	0	0	0	0	0	0
21	37	1	7	68	152	6	1	4	6	1	#NULL!	1	#NULL!	2		#NULL!	2	2	Metfor	Metformin HCL	#NULL!	#NULL!	#NULL!	#NULL!	#NULL!	#NULL!	1	1	1	0	0	1	0	0	0	0	0	0	0	0	0	0	0	0	0	0	0	0	0
28	51	1	7	56	141	4	1	4	3	2	#NULL!	2	#NULL!	2		#NULL!	4	2	Formin G2 forte	Metformin HCL+Glimepride	#NULL!	#NULL!	#NULL!	#NULL!	#NULL!	#NULL!	1	1	0	0	0	0	0	0	0	0	1	0	0	0	0	0	0	0	0	0	0	0	0
29	48	2	3	63	161	4	1	2	3	3	#NULL!	3	#NULL!	1	HTN	1	3	2	Glycomet Gp2 forte	Metformin HCL+Glimepride	#NULL!	#NULL!	#NULL!	1	#NULL!	#NULL!	1	1	0	0	0	0	0	0	0	0	1	0	0	1	0	0	0	0	0	0	0	0	0
30	48	1	3	64	163	2	1	2	5	2	#NULL!	2	#NULL!	2		#NULL!	3	1	Glycomet	Metformin HCL	#NULL!	#NULL!	#NULL!	#NULL!	#NULL!	#NULL!	1	1	1	0	0	1	0	0	0	0	0	0	0	0	0	0	0	0	0	0	0	0	0
47	69	1	13	68	171	6	1	4	3	2	#NULL!	2	#NULL!	1	Uric acid	3	5	2	Metfor	Metformin HCL	#NULL!	#NULL!	#NULL!	#NULL!	#NULL!	#NULL!	1	1	1	0	0	1	0	0	0	0	0	0	0	0	0	0	0	0	0	0	1	1	0
48	43	2	12	56	152	4	1	4	3	3	#NULL!	2	#NULL!	2		#NULL!	4	2	Glycomet GP2 forte	Metformin HCL+Glimepride	#NULL!	#NULL!	#NULL!	#NULL!	#NULL!	#NULL!	1	1	0	0	0	0	0	0	0	0	1	0	0	0	0	0	0	0	0	0	0	0	0
54	65	2	11	67	163	5	1	1	2	3	#NULL!	3	#NULL!	2		#NULL!	3	2	Glycomet GP2 Forte	Metformin HCL+Glimepride	#NULL!	#NULL!	#NULL!	1	#NULL!	#NULL!	1	1	0	0	0	0	0	0	0	0	1	0	0	1	0	0	0	0	0	0	0	0	0
61	50	1	2	68	173	3	1	1	5	1	#NULL!	2	#NULL!	2		#NULL!	3	2	Metfor	Metformin HCL	#NULL!	#NULL!	#NULL!	#NULL!	#NULL!	#NULL!	1	1	1	0	0	1	0	0	0	0	0	0	0	0	0	0	0	0	0	0	0	0	0
63	45	2	2	61	157	4	1	4	4	3	#NULL!	2	#NULL!	1	Diabetic foot	3	3	2	Metfor GP2 forte	Metformin HCL+Glimepride	#NULL!	#NULL!	#NULL!	1	#NULL!	#NULL!	1	1	0	0	0	0	0	0	0	0	1	1	0	0	0	0	0	0	0	0	0	0	0
76	60	2	5	66	147	6	1	5	2	3	#NULL!	1	#NULL!	1	Uric acid	3	4	1	Metfor	Metformin HCL	#NULL!	#NULL!	#NULL!	#NULL!	#NULL!	#NULL!	1	1	1	0	0	1	0	0	0	0	0	0	0	0	0	0	0	0	0	0	1	1	0
78	72	1	5	60	168	5	1	1	2	3	#NULL!	3	#NULL!	1	HTN	1	5	2	Obicheck	Metformin HCL	#NULL!	#NULL!	#NULL!	#NULL!	#NULL!	#NULL!	1	1	1	0	0	1	0	0	0	0	0	0	0	0	0	0	0	0	1	0	0	0	0
79	63	1	5	82	173	6	1	2	2	3	#NULL!	2	2	1	HTN	1	5	2	Formin	Metformin HCL	#NULL!	#NULL!	#NULL!	1	#NULL!	#NULL!	1	1	1	0	0	1	0	0	0	0	0	0	0	1	0	0	0	0	1	0	0	0	0
106	69	2	10	65	156	5	1	1	1	3	#NULL!	3	#NULL!	1	HTN	1	3	2	Formin G1	Metformin HCL+Glimepride	#NULL!	#NULL!	#NULL!	#NULL!	#NULL!	#NULL!	1	1	0	0	0	0	0	0	0	0	1	0	0	0	0	0	0	0	1	0	0	0	0
118	62	1	4	85	170	3	1	1	4	1	#NULL!	2	#NULL!	1	HTN	1	4	2	Metfor G2	Metformin HCL+Glimepride	#NULL!	#NULL!	#NULL!	#NULL!	#NULL!	#NULL!	1	1	0	0	0	0	0	0	0	0	1	0	0	0	0	0	0	0	1	0	0	0	0
122	73	1	1	62	160	5	1	2	1	1	#NULL!	1	#NULL!	1	HTN	1	5	1	Resert	Losartan	#NULL!	#NULL!	#NULL!	#NULL!	#NULL!	#NULL!	1	1	0	0	0	0	0	0	0	0	1	0	0	0	0	0	0	0	0	0	0	0	1
136	77	1	4	76	171	5	1	1	2	1	#NULL!	1	#NULL!	1	HTN, Uric acid, Hypothyroidism, Hyperlipidemia	2	4	2	Formin G1	Metformin HCL+Glimepride	#NULL!	#NULL!	#NULL!	#NULL!	#NULL!	#NULL!	1	1	0	0	0	0	0	0	0	0	1	0	0	0	0	0	0	0	1	1	1	1	1
146	67	2	12	72	146	5	1	2	1	1	#NULL!	1	#NULL!	2		#NULL!	5	2	Metfor	Metformin HCL	1	#NULL!	#NULL!	1	#NULL!	#NULL!	1	1	1	0	0	1	0	0	0	0	0	0	1	1	0	0	0	0	0	0	0	0	0
167	40	1	7	67	171	3	1	1	5	1	#NULL!	1	#NULL!	1	HTN, Hyperlipdemia	2	3	2	Obicheck	Metformin HCL	#NULL!	#NULL!	#NULL!	#NULL!	#NULL!	#NULL!	1	1	1	0	0	1	0	0	0	0	0	0	0	0	0	0	0	0	1	0	0	0	0
55	71	1	11	95	157	5	1	2	4	1	#NULL!	1	#NULL!	1	Nephrotic syndrome	3	5	2	Glizid	Gliclazide	#NULL!	#NULL!	#NULL!	#NULL!	#NULL!	1	1	#NULL!	0	0	1	0	0	1	0	0	0	0	0	0	0	0	0	0	1	0	0	0	0
149	52	1	12	69	153	4	1	5	2	1	#NULL!	2	2	1	HTN, Hyperlipdemia	2	4	2	Glizide	Gliclazide	#NULL!	#NULL!	#NULL!	#NULL!	#NULL!	1	1	#NULL!	0	0	1	0	0	1	0	0	0	0	0	0	0	0	0	0	1	0	0	0	0
2	52	1	9	84	173	4	1	2	2	2	#NULL!	2	#NULL!	1	HTN	1	4	2	Metlong DS	Metformin HCL	#NULL!	#NULL!	#NULL!	#NULL!	#NULL!	1	1	1	1	1	0	1	0	0	0	0	0	0	0	0	0	0	0	0	1	0	0	0	0
38	61	2	3	64	145	3	1	5	2	3	#NULL!	3	#NULL!	1	HTN, Hyperlipidemia	2	3	2	Diapride M2	Metformin HCL+Glimepride	#NULL!	#NULL!	#NULL!	#NULL!	#NULL!	1	1	1	0	0	0	0	0	1	0	0	1	0	0	0	0	0	0	0	1	0	0	0	0
68	86	1	2	69	154	5	1	1	4	1	#NULL!	3	#NULL!	1	Anxiety	3	5	2	Siptim M	Metformin + sitaglptin	#NULL!	#NULL!	#NULL!	#NULL!	#NULL!	1	1	1	0	0	0	1	0	0	0	1	0	0	0	0	0	0	0	0	0	0	0	0	0
152	70	1	6	63	166	5	1	1	1	1	#NULL!	1	#NULL!	1	Difficulty in Urination	3	5	2	Zoryl M3 forte	Metformin HCL+Glimepride	#NULL!	#NULL!	#NULL!	#NULL!	#NULL!	1	1	1	0	0	0	0	0	1	0	0	1	0	0	0	0	0	0	0	0	0	0	0	0
154	61	1	1	83	172	5	1	5	3	1	#NULL!	1	#NULL!	1	HTN	1	4	2	Siptin M	Metformin + sitaglptin	#NULL!	#NULL!	#NULL!	#NULL!	#NULL!	1	1	1	0	0	0	1	0	0	0	1	0	0	0	0	0	0	0	0	0	0	0	0	1
58	71	2	11	40	140	5	4	4	1	1	#NULL!	1	#NULL!	1	HTN, Hyperthyroidism	2	5	2	Obicheck	Metformin HCL	#NULL!	#NULL!	#NULL!	#NULL!	#NULL!	#NULL!	1	1	1	0	0	1	0	0	0	0	0	0	0	0	0	0	0	0	1	1	0	0	0
145	78	2	12	52	132	2	4	4	1	1	#NULL!	1	#NULL!	1	HTN,Hyppthyroidism	2	5	2	Vogli	Voglibose	#NULL!	#NULL!	#NULL!	1	#NULL!	#NULL!	#NULL!	1	1	0	0	0	0	0	0	0	0	1	0	0	0	0	0	0	1	1	0	0	0
134	60	1	4	60	166	3	1	2	4	1	#NULL!	1	#NULL!	1	HTN, Perpheral neuropathy	2	2	2	Cynocal	Vit B complex	#NULL!	#NULL!	#NULL!	#NULL!	#NULL!	#NULL!	#NULL!	1	1	0	0	0	0	0	0	0	0	0	0	0	0	0	0	0	1	0	0	0	1
105	54	2	10	68	158	6	1	1	2	3	#NULL!	3	#NULL!	1	Hypothyroidism, legproblem	3	3	1	Thyromorm	Thyroxin	#NULL!	#NULL!	#NULL!	#NULL!	#NULL!	#NULL!	#NULL!	1	1	0	0	0	0	0	0	0	0	0	0	0	0	0	0	0	0	1	0	0	0
24	35	1	7	68	156	6	1	4	5	2	#NULL!	2	#NULL!	1	HTN	1	3	1	Formin	Metformin HCL	#NULL!	#NULL!	#NULL!	#NULL!	#NULL!	#NULL!	#NULL!	1	1	0	0	0	0	0	0	0	0	0	0	0	0	0	0	0	1	0	0	0	0
81	70	2	5	38	140	5	4	5	1	2	#NULL!	1	#NULL!	1	Asthma	3	4	2	Glycomet	Metformin HCL	#NULL!	#NULL!	#NULL!	#NULL!	#NULL!	#NULL!	1	1	1	0	0	1	0	0	0	0	0	0	0	0	0	0	0	0	0	0	0	0	0
56	59	1	11	75	161	2	1	3	5	1	#NULL!	2	#NULL!	1	HTN, Hypothyroidism	2	4	1	Linamet	Metformin HCL+ Linagliptin	#NULL!	#NULL!	#NULL!	1	#NULL!	1	#NULL!	1	0	0	0	0	0	0	1	0	0	1	0	0	0	0	0	0	1	1	0	0	0
113	49	1	4	68	152	3	1	1	3	1	#NULL!	2	#NULL!	1	HTN	1	4	2	Glycomet	Metformin HCL	#NULL!	#NULL!	#NULL!	#NULL!	#NULL!	#NULL!	#NULL!	1	1	0	0	0	0	0	0	0	0	0	0	0	0	0	0	0	1	0	0	0	0
15	45	2	8	45	139	6	1	1	3	3	#NULL!	3	#NULL!	2		#NULL!	3	1	Metfor	Metformin HCL	#NULL!	#NULL!	#NULL!	#NULL!	#NULL!	#NULL!	#NULL!	1	1	0	0	0	0	0	0	0	0	0	0	0	0	0	0	0	0	0	0	0	0
103	70	2	10	70	162	5	4	5	1	3	#NULL!	3	#NULL!	2		#NULL!	3	2	Formin	Metformin HCL	#NULL!	#NULL!	#NULL!	#NULL!	#NULL!	#NULL!	#NULL!	1	1	0	0	0	0	0	0	0	0	0	0	0	0	0	0	0	0	0	0	0	0
115	59	2	4	62	160	4	1	3	3	3	#NULL!	1	#NULL!	2		#NULL!	2	2	Glycomet	Metformin HCL	#NULL!	#NULL!	#NULL!	#NULL!	#NULL!	#NULL!	#NULL!	1	1	0	0	0	0	0	0	0	0	0	0	0	0	0	0	0	0	0	0	0	0
73	40	2	2	52	149	6	1	1	4	3	#NULL!	3	#NULL!	2		#NULL!	3	2	Metfor G2	Metformin HCL+Glimepride	#NULL!	#NULL!	#NULL!	#NULL!	#NULL!	1	1	1	0	0	0	0	0	1	0	0	1	0	0	0	0	0	0	0	0	0	0	0	0
13	42	2	8	46	142	6	1	5	3	3	#NULL!	3	#NULL!	2		#NULL!	2	1	Metfor	Metformin HCL	#NULL!	#NULL!	#NULL!	#NULL!	#NULL!	#NULL!	#NULL!	1	1	0	0	0	0	0	0	0	0	0	0	0	0	0	0	0	0	0	0	0	0
17	49	2	8	65	156	6	1	1	4	3	#NULL!	3	#NULL!	1	HTN	1	3	1	Glycomet	Metformin HCL	#NULL!	#NULL!	#NULL!	#NULL!	#NULL!	#NULL!	#NULL!	1	1	0	0	0	0	0	0	0	0	0	0	0	0	0	0	0	1	0	0	0	0
7	37	1	8	89	172	3	1	1	6	1	#NULL!	2	#NULL!	2		#NULL!	2	1	Metfor	Metformin HCL	#NULL!	#NULL!	#NULL!	#NULL!	#NULL!	#NULL!	#NULL!	1	1	0	0	0	0	0	0	0	0	0	0	0	0	0	0	0	0	0	0	0	0
137	66	2	4	70	156	5	1	3	1	3	#NULL!	3	#NULL!	1	HTN, Hypothyroidism	2	3	2	Glycomet GP2 Fort	Metformin HCL+Glimepride	#NULL!	#NULL!	#NULL!	1	#NULL!	#NULL!	1	1	0	0	0	0	0	0	0	0	1	0	0	1	0	0	0	0	1	1	0	0	0
44	68	2	13	66	150	5	1	1	2	1	#NULL!	1	#NULL!	1	Hypothyroidism, Pain over two legs	3	4	1	Glyciphage	Metformin HCL	#NULL!	#NULL!	#NULL!	#NULL!	#NULL!	#NULL!	1	1	1	0	0	1	0	0	0	0	0	0	0	0	0	0	0	0	0	1	0	1	1
77	77	2	5	43	150	5	4	2	2	3	#NULL!	3	#NULL!	1	HTN,Hypothyroidism, Hyperlipidemia	2	5	2	Metfor	Metformin HCl	#NULL!	#NULL!	#NULL!	#NULL!	#NULL!	#NULL!	1	1	1	0	0	1	0	0	0	0	0	0	0	0	0	0	0	0	1	1	0	0	0
93	73	1	6	58	165	4	1	5	3	1	#NULL!	3	#NULL!	1	HTN	1	5	1	Telvas H	Telmisartan+ Hydrochlorothiazide	#NULL!	1	#NULL!	1	#NULL!	#NULL!	#NULL!	#NULL!	0	0	0	0	0	0	0	0	0	1	0	0	0	1	0	0	1	0	0	0	0
67	70	2	2	58	153	5	1	1	1	1	#NULL!	3	#NULL!	1	HTN, COPD, Hyperlipidemia	2	5	1	Seroflow Rotacap	Salmetrol+ Fluticasone	1	#NULL!	#NULL!	#NULL!	1	#NULL!	#NULL!	1	1	0	0	0	0	0	0	0	0	0	1	0	0	0	1	0	1	0	0	0	0
10	50	2	8	59	153	4	1	1	3	3	#NULL!	3	#NULL!	1	HTN	1	4	2	Metfor	Metformin HCL	#NULL!	#NULL!	#NULL!	#NULL!	#NULL!	#NULL!	#NULL!	1	1	0	0	0	0	0	0	0	0	0	0	0	0	0	0	0	1	0	0	0	0
12	31	2	8	57	165	4	1	2	5	3	#NULL!	2	#NULL!	2		#NULL!	2	1	Metfor	Metformin HCL	#NULL!	#NULL!	#NULL!	#NULL!	#NULL!	#NULL!	#NULL!	1	1	0	0	0	0	0	0	0	0	0	0	0	0	0	0	0	0	0	0	0	0
18	43	2	7	65	162	4	1	4	4	2	#NULL!	2	#NULL!	2		#NULL!	3	1	Formin	Metformin HCL	#NULL!	#NULL!	#NULL!	1	#NULL!	#NULL!	#NULL!	1	1	0	0	0	0	0	0	0	0	0	0	1	0	0	0	0	0	0	0	0	1
36	56	1	3	76	159	2	1	2	5	3	#NULL!	2	#NULL!	1	Uric acid	3	4	2	Reform	Metformin HCL	#NULL!	#NULL!	#NULL!	1	#NULL!	#NULL!	#NULL!	1	1	0	0	0	0	0	0	0	0	0	0	1	0	0	0	0	0	0	1	1	0
45	47	2	13	55	152	4	4	2	2	3	#NULL!	3	#NULL!	2		#NULL!	3	2	Reform	Metformin HCL	#NULL!	#NULL!	#NULL!	#NULL!	#NULL!	#NULL!	#NULL!	1	1	0	0	0	0	0	0	0	0	0	0	0	0	0	0	0	0	0	0	0	0
49	37	1	11	72	171	6	1	3	6	2	#NULL!	2	#NULL!	2		#NULL!	2	1	V met	Metformin HCL	#NULL!	#NULL!	#NULL!	#NULL!	#NULL!	#NULL!	#NULL!	1	1	0	0	0	0	0	0	0	0	0	0	0	0	0	0	0	0	0	0	0	0
53	66	2	11	67	166	4	1	1	2	1	#NULL!	3	#NULL!	1	HTN	1	4	2	Amlod	Amlodipine	#NULL!	#NULL!	#NULL!	#NULL!	#NULL!	#NULL!	#NULL!	1	1	0	0	0	0	0	0	0	0	0	0	0	0	0	0	0	1	0	0	0	0
57	57	2	11	55	151	4	1	5	1	2	#NULL!	2	#NULL!	1	COPD	3	4	2	V met	Metformin HCL	#NULL!	#NULL!	#NULL!	#NULL!	#NULL!	#NULL!	#NULL!	1	1	0	0	0	0	0	0	0	0	0	0	0	0	0	0	0	0	0	0	0	0
62	30	1	2	51	166	5	2	4	5	3	#NULL!	3	#NULL!	2		#NULL!	2	2	Metfor	Metformin HCL	#NULL!	#NULL!	#NULL!	#NULL!	#NULL!	#NULL!	#NULL!	1	1	0	0	0	0	0	0	0	0	0	0	0	0	0	0	0	0	0	0	0	0
66	48	1	2	72	157	5	1	5	1	1	#NULL!	1	#NULL!	1	HTN	1	4	2	Glycomet	Metformin HCL	#NULL!	#NULL!	#NULL!	#NULL!	#NULL!	#NULL!	#NULL!	1	1	0	0	0	0	0	0	0	0	0	0	0	0	0	0	0	1	0	0	0	0
69	45	2	2	52	145	4	1	5	3	3	#NULL!	3	#NULL!	1	HTN	1	2	2	Metfor	Metformin HCL	#NULL!	#NULL!	#NULL!	#NULL!	#NULL!	#NULL!	#NULL!	1	1	0	0	0	0	0	0	0	0	0	0	0	0	0	0	0	0	0	0	0	0
75	58	2	5	68	160	5	1	5	1	3	#NULL!	3	#NULL!	2		#NULL!	3	2	Metfor	Metformin HCL	#NULL!	#NULL!	#NULL!	#NULL!	#NULL!	#NULL!	#NULL!	1	1	0	0	0	0	0	0	0	0	0	0	0	0	0	0	0	0	0	0	0	0
88	38	1	6	78	171	4	1	5	3	1	#NULL!	1	#NULL!	2		#NULL!	2	2	Metfor	Metformin HCL	#NULL!	#NULL!	#NULL!	#NULL!	#NULL!	#NULL!	#NULL!	1	1	0	0	0	0	0	0	0	0	0	0	0	0	0	0	0	0	0	0	0	0
96	62	2	6	60	158	5	1	1	2	1	#NULL!	3	#NULL!	1	COPD	3	3	2	Metfor	Metformin HCL	#NULL!	#NULL!	#NULL!	1	#NULL!	#NULL!	#NULL!	1	1	0	0	0	0	0	0	0	0	1	0	0	0	0	0	0	0	0	0	0	0
101	30	1	10	63	173	3	1	4	5	3	#NULL!	1	#NULL!	2		#NULL!	2	1	Metfor	Metformin HCL	#NULL!	#NULL!	#NULL!	#NULL!	#NULL!	#NULL!	#NULL!	1	1	0	0	0	0	0	0	0	0	0	0	0	0	0	0	0	0	0	0	0	0
108	65	1	10	62	166	5	1	3	3	3	#NULL!	1	#NULL!	1	HTN	1	4	2	V met	Metformin HCL	#NULL!	#NULL!	#NULL!	#NULL!	#NULL!	#NULL!	#NULL!	1	1	0	0	0	0	0	0	0	0	0	0	0	0	0	0	0	1	0	0	0	0
116	55	2	4	76	158	4	1	4	2	1	#NULL!	1	#NULL!	1	HTN	1	2	2	Reform	Metformin HCL	#NULL!	#NULL!	#NULL!	#NULL!	#NULL!	#NULL!	#NULL!	1	1	0	0	0	0	0	0	0	0	0	0	0	0	0	0	0	1	0	0	0	0
130	57	1	1	70	162	3	1	2	4	3	#NULL!	3	#NULL!	1	HTN	1	2	1	Mylod	Amlodipine	#NULL!	#NULL!	#NULL!	#NULL!	#NULL!	#NULL!	#NULL!	1	1	0	0	0	0	0	0	0	0	0	0	0	0	0	0	0	1	0	0	0	0
143	44	2	12	62	144	4	1	2	3	3	#NULL!	3	#NULL!	2		#NULL!	1	2	Metfor SR	Metformin HCL	#NULL!	#NULL!	#NULL!	#NULL!	#NULL!	#NULL!	#NULL!	1	1	0	0	0	0	0	0	0	0	0	0	0	0	0	0	0	0	0	0	0	0
147	42	1	12	68	159	3	1	2	3	1	#NULL!	1	#NULL!	2		#NULL!	1	2	Metfor	Metformin HCl	#NULL!	#NULL!	#NULL!	#NULL!	#NULL!	#NULL!	#NULL!	1	1	0	0	0	0	0	0	0	0	0	0	0	0	0	0	0	0	0	0	0	0
148	52	2	12	66	139	4	1	2	2	1	#NULL!	1	#NULL!	2		#NULL!	4	2	Netformin	Metformin HCL	#NULL!	#NULL!	#NULL!	#NULL!	#NULL!	#NULL!	#NULL!	1	1	0	0	0	0	0	0	0	0	0	0	0	0	0	0	0	0	0	0	0	0
159	38	2	13	48	141	2	1	4	6	3	#NULL!	3	#NULL!	2		#NULL!	2	1	Metfor	Metformin HCL	#NULL!	#NULL!	#NULL!	#NULL!	#NULL!	#NULL!	#NULL!	1	1	0	0	0	0	0	0	0	0	0	0	0	0	0	0	0	0	0	0	0	0
174	58	1	5	64	169	3	1	4	3	1	#NULL!	1	#NULL!	1	HTN	1	2	2	Formin	Metformin HCL	#NULL!	#NULL!	#NULL!	#NULL!	#NULL!	#NULL!	#NULL!	1	1	0	0	0	0	0	0	0	0	0	0	0	0	0	0	0	1	0	0	0	0
177	38	2	9	45	161	6	1	2	5	3	#NULL!	3	#NULL!	2		#NULL!	2	1	Glycomet	Metformin HCL	#NULL!	#NULL!	#NULL!	1	#NULL!	#NULL!	#NULL!	1	1	0	0	0	0	0	0	0	0	0	0	1	0	0	0	0	0	0	0	0	0
181	57	2	9	68	166	4	1	2	4	3	#NULL!	3	#NULL!	1	Uric acid	3	3	2	Reform	Metformin HCL	#NULL!	#NULL!	#NULL!	#NULL!	#NULL!	#NULL!	#NULL!	1	1	0	0	0	0	0	0	0	0	0	0	0	0	0	0	0	0	0	1	1	1
170	58	2	9	66	161	6	1	4	2	1	#NULL!	1	#NULL!	1	Hypothyroidism, HTN	2	4	2	Linamet	Metformin HCL+ Linagliptin	#NULL!	#NULL!	#NULL!	#NULL!	#NULL!	1	#NULL!	#NULL!	0	0	0	0	0	1	0	0	0	0	0	0	0	0	0	0	1	1	0	0	0
8	40	2	8	76	162	3	1	1	4	3	#NULL!	3	#NULL!	1	HTN	1	3	2	Incret M	Linagliptin+ Metformin	#NULL!	#NULL!	#NULL!	1	#NULL!	1	#NULL!	1	0	0	0	0	0	0	1	0	0	1	0	0	0	0	0	0	1	0	0	0	0
70	56	1	2	80	145	3	1	5	3	3	#NULL!	2	#NULL!	1	HTN, Hyperlipidemia	2	4	1	Siptin M	Metformin + sitaglptin	#NULL!	#NULL!	#NULL!	#NULL!	#NULL!	1	#NULL!	1	0	0	0	0	0	0	0	1	0	0	0	0	0	0	0	0	1	0	0	0	0
84	58	1	5	76	171	6	1	3	4	2	#NULL!	2	#NULL!	1	Hyperlipedemia	3	5	2	Reform	Metformin HCL	#NULL!	#NULL!	#NULL!	#NULL!	#NULL!	1	#NULL!	1	1	1	0	0	0	0	0	0	0	0	0	0	0	0	0	0	0	0	0	0	0
98	67	2	10	68	158	5	1	4	1	1	#NULL!	1	#NULL!	1	HTN	1	3	2	Metfor	Metformin HCL	#NULL!	#NULL!	#NULL!	#NULL!	#NULL!	1	#NULL!	1	1	0	0	0	0	1	0	0	0	0	0	0	0	0	0	0	1	0	0	0	0
125	39	2	1	52	163	6	1	1	4	3	#NULL!	3	#NULL!	1	HTN, Hypothyroidism, Hyperlipdemia	2	4	1	Rovastin	Rosuvastatin	#NULL!	#NULL!	#NULL!	#NULL!	#NULL!	1	#NULL!	1	0	0	0	0	0	0	0	1	0	0	0	0	0	0	0	0	1	1	0	0	0
140	42	2	12	62	150	4	1	5	3	1	#NULL!	1	#NULL!	1	HTN, Arrythmia	2	3	2	Siptin M	Metformin + sitaglptin	#NULL!	#NULL!	#NULL!	#NULL!	#NULL!	1	#NULL!	1	0	0	0	0	0	0	0	1	0	0	0	0	0	0	0	0	1	0	0	0	1
142	64	1	12	62	146	4	1	1	3	1	#NULL!	1	#NULL!	2		#NULL!	4	2	Siptin M	Metformin + sitaglptin	1	#NULL!	#NULL!	#NULL!	#NULL!	1	#NULL!	1	0	0	0	0	0	0	0	1	0	0	1	0	0	0	0	0	0	0	0	0	0
144	34	2	12	60	147	2	1	4	5	1	#NULL!	3	#NULL!	2		#NULL!	2	1	Sitamet	Metformin + sitaglptin	1	#NULL!	#NULL!	#NULL!	#NULL!	1	#NULL!	1	0	0	0	0	0	0	0	1	0	0	0	0	1	0	0	0	0	0	0	0	0
151	45	1	12	70	157	2	1	1	6	2	1	2	1	2		#NULL!	3	1	Lintor M	Metformin HCL+ Linagliptin	#NULL!	#NULL!	#NULL!	#NULL!	#NULL!	1	#NULL!	1	0	0	0	0	0	0	1	0	0	0	0	0	0	0	0	0	0	0	0	0	0
164	42	2	13	68	142	6	1	3	3	3	#NULL!	3	#NULL!	1	Hypothyroidism	3	3	2	Sita M	Metformin + sitaglptin	#NULL!	#NULL!	#NULL!	#NULL!	#NULL!	1	#NULL!	1	0	0	0	0	0	0	0	1	0	0	0	0	0	0	0	0	0	1	0	0	0
178	72	1	9	73	167	6	1	2	4	2	#NULL!	2	2	1	HTN, Neuralgia	2	5	2	Lintor M	Metformin HCL+ Linagliptin	#NULL!	#NULL!	#NULL!	#NULL!	#NULL!	1	#NULL!	1	1	0	0	0	0	0	1	0	0	0	0	0	0	0	0	0	1	0	0	0	0
180	41	2	9	52	158	4	1	5	3	2	#NULL!	2	#NULL!	2		#NULL!	3	2	Siptin M	Metformin + sitaglptin	#NULL!	#NULL!	#NULL!	#NULL!	#NULL!	1	#NULL!	1	0	0	0	0	0	0	0	1	0	0	0	0	0	0	0	0	0	0	0	0	0
3	37	2	9	55	148	6	1	4	4	3	#NULL!	3	#NULL!	2		#NULL!	3	1	Sita-M	Metformin + sitaglptin	#NULL!	#NULL!	#NULL!	#NULL!	#NULL!	1	#NULL!	1	0	0	0	0	0	0	0	1	0	0	0	0	0	0	0	0	0	0	0	0	0
32	45	1	3	77	172	6	1	1	6	3	#NULL!	3	#NULL!	1	HTN, Kidney failure	2	3	2	Glizide MR	Gliclazide	#NULL!	#NULL!	#NULL!	#NULL!	#NULL!	#NULL!	1	#NULL!	0	0	1	0	0	0	0	0	0	0	0	0	0	0	0	0	1	0	0	0	0
89	91	1	6	40	145	5	1	1	2	1	#NULL!	1	#NULL!	1	HTN, BPH	2	4	2	Glizid	Gliclazide	#NULL!	#NULL!	#NULL!	#NULL!	#NULL!	#NULL!	1	#NULL!	0	0	1	0	0	0	0	0	0	0	0	0	0	0	0	0	1	0	0	0	0
156	43	1	13	68	158	2	1	4	6	1	#NULL!	1	#NULL!	1	HTN	1	4	2	Primodil	Amlodipine	#NULL!	#NULL!	#NULL!	#NULL!	#NULL!	#NULL!	1	#NULL!	0	0	1	0	0	0	0	0	0	0	0	0	0	0	0	0	1	0	0	0	0
158	38	1	13	72	167	2	1	5	6	1	#NULL!	2	2	1	HTN	1	2	1	Glizid	Gliclazide	#NULL!	#NULL!	#NULL!	#NULL!	#NULL!	#NULL!	1	#NULL!	0	0	1	0	0	0	0	0	0	0	0	0	0	0	0	0	1	0	0	0	0
173	59	2	6	48	159	4	1	5	1	1	#NULL!	1	#NULL!	2		#NULL!	4	1	Zoryl	Glimepride	#NULL!	#NULL!	#NULL!	1	#NULL!	#NULL!	1	#NULL!	0	0	0	1	0	0	0	0	0	1	0	0	0	0	0	0	0	0	0	0	0
153	73	1	11	52	172	5	1	1	2	1	#NULL!	1	#NULL!	1	HTN	1	5	2	Glycomet GP forte	Metformin HCL+Glimepride	#NULL!	#NULL!	#NULL!	#NULL!	1	#NULL!	1	1	0	0	0	0	0	0	0	0	1	0	0	0	0	0	1	0	1	0	0	0	0
1	39	1	9	82	173	4	1	4	4	2	#NULL!	2	#NULL!	1	HTN	1	3	2	Diapride M2	Metformin HCL+Glimepride	#NULL!	#NULL!	#NULL!	#NULL!	#NULL!	#NULL!	1	1	0	0	0	0	0	0	0	0	1	0	0	0	0	0	0	0	1	0	0	0	0
9	40	2	8	52	155	2	1	1	5	3	#NULL!	3	#NULL!	2		#NULL!	3	1	Metfor G2	Metformin HCL+Glimepride	#NULL!	#NULL!	#NULL!	#NULL!	1	#NULL!	1	1	0	0	0	0	0	0	0	0	1	0	0	0	0	0	0	0	0	0	0	0	0
20	61	1	7	70	162	6	1	1	5	3	#NULL!	3	#NULL!	1	HTN, BPH, Hyperlipedemia	2	4	2	Amfast L	Amlodipine+ losartan	#NULL!	#NULL!	#NULL!	#NULL!	#NULL!	#NULL!	1	1	0	0	0	0	0	0	0	0	1	0	0	0	0	0	0	0	0	0	0	0	0
31	33	1	3	72	160	6	1	5	4	2	#NULL!	2	#NULL!	2		#NULL!	1	2	Metfor G2	Metformin HCL+Glimepride	#NULL!	#NULL!	#NULL!	#NULL!	#NULL!	#NULL!	1	1	0	0	0	0	0	0	0	0	1	0	0	0	0	0	0	0	0	0	0	0	0
33	58	2	3	56	152	6	1	2	2	3	#NULL!	3	#NULL!	2		#NULL!	4	2	Metfor	Metformin HCL	#NULL!	#NULL!	#NULL!	#NULL!	#NULL!	#NULL!	1	1	1	0	0	1	0	0	0	0	0	0	0	0	0	0	0	0	0	0	0	0	0
40	50	2	3	45	137	6	1	5	2	2	#NULL!	2	#NULL!	1	HTN	1	4	2	Metfor	Metformin HCL	#NULL!	#NULL!	#NULL!	#NULL!	#NULL!	#NULL!	1	1	1	0	0	1	0	0	0	0	0	0	0	0	0	0	0	0	1	0	0	0	0
43	42	2	13	68	162	3	1	5	3	3	#NULL!	2	#NULL!	1	Gastritis	3	4	1	Glycomet	Metformin HCl	#NULL!	#NULL!	#NULL!	#NULL!	#NULL!	#NULL!	1	1	1	0	0	1	0	0	0	0	0	0	0	0	0	0	0	0	0	0	0	0	1
46	41	2	13	65	160	6	1	1	4	3	#NULL!	3	#NULL!	2		#NULL!	1	1	Metfor G1 forte	Metformin HCL+Glimepride	#NULL!	#NULL!	#NULL!	#NULL!	#NULL!	#NULL!	1	1	0	0	0	0	0	0	0	0	1	0	0	0	0	0	0	0	0	0	0	0	0
50	60	2	11	82	168	5	1	5	3	1	#NULL!	3	#NULL!	1	HTN	1	4	2	Telmi	Telmisartan	#NULL!	#NULL!	#NULL!	#NULL!	#NULL!	#NULL!	1	1	1	0	0	1	0	0	0	0	0	0	0	0	0	0	0	0	1	0	0	0	0
64	74	2	2	42	155	5	4	1	2	3	#NULL!	3	#NULL!	1	HTN	1	5	2	Diapride M2 Forte	Metformin HCL+Glimepride	#NULL!	#NULL!	#NULL!	#NULL!	#NULL!	#NULL!	1	1	0	0	0	0	0	0	0	0	1	0	0	0	0	0	0	0	1	0	0	0	0
65	35	2	2	45	142	4	1	2	4	3	#NULL!	2	2	2		#NULL!	1	2	Kefix	Cefixime	#NULL!	#NULL!	#NULL!	#NULL!	#NULL!	#NULL!	1	1	1	0	0	1	0	0	0	0	0	0	0	0	0	0	0	0	0	0	0	1	1
71	42	1	2	68	170	3	1	2	4	2	#NULL!	2	#NULL!	1	Piles	3	3	1	Formin	Metformin HCL	#NULL!	#NULL!	#NULL!	#NULL!	#NULL!	#NULL!	1	1	1	0	0	1	0	0	0	0	0	0	0	0	0	0	0	0	0	0	0	0	1
74	59	1	2	59	171	3	1	1	5	3	#NULL!	3	#NULL!	2		#NULL!	1	1	Metfor	Metformin HCL	#NULL!	#NULL!	#NULL!	#NULL!	#NULL!	#NULL!	1	1	1	0	0	1	0	0	0	0	0	0	0	0	0	0	0	0	0	0	0	0	0
82	82	1	5	55	158	5	1	2	1	1	#NULL!	1	#NULL!	1	HTN,BPH	2	5	2	Zoryl M2	Metformin HCL+Glimepride	#NULL!	#NULL!	#NULL!	#NULL!	#NULL!	#NULL!	1	1	0	0	0	0	0	0	0	0	1	0	0	0	0	0	0	0	1	0	0	0	0
85	35	2	5	65	159	4	1	2	3	3	#NULL!	3	#NULL!	2		#NULL!	1	1	Metfor	Metformin HCL	#NULL!	#NULL!	#NULL!	#NULL!	#NULL!	#NULL!	1	1	1	0	0	1	0	0	0	0	0	0	0	0	0	0	0	0	0	0	0	0	0
86	63	1	5	72	169	3	1	4	3	2	#NULL!	2	#NULL!	1	HIV positive	3	4	2	Metfor	Metformin HCL	#NULL!	#NULL!	#NULL!	#NULL!	#NULL!	#NULL!	1	1	1	0	0	1	0	0	0	0	0	0	0	0	0	0	0	0	0	0	0	0	1
94	77	1	6	72	165	6	1	2	4	1	#NULL!	3	#NULL!	2		#NULL!	3	2	Formin G1 forte	Metformin HCL+Glimepride	#NULL!	#NULL!	#NULL!	1	#NULL!	#NULL!	1	1	1	0	0	0	0	0	0	0	1	1	0	0	0	0	0	0	0	0	0	0	0
110	53	1	10	84	170	3	1	2	5	1	#NULL!	2	3	1	Hypothyroidism	3	4	1	Metfor	Mrtformin HCl	#NULL!	#NULL!	#NULL!	#NULL!	#NULL!	#NULL!	1	1	1	0	0	1	0	0	0	0	0	0	0	0	0	0	0	0	0	1	0	0	0
117	48	1	4	78	162	3	1	4	4	1	#NULL!	1	#NULL!	1	HTN	1	3	2	Glycomet	Metformin HCl	#NULL!	#NULL!	#NULL!	#NULL!	#NULL!	#NULL!	1	1	1	0	0	0	0	0	0	0	1	0	0	0	0	0	0	0	1	0	0	0	0
119	70	2	4	45	148	5	4	1	1	3	#NULL!	3	#NULL!	1	HTN	1	5	1	Asomex	Amlodipine	1	#NULL!	#NULL!	#NULL!	#NULL!	#NULL!	1	1	0	0	0	0	0	0	0	0	1	0	1	0	0	0	0	0	1	0	0	0	0
126	63	2	1	63	158	5	4	1	1	3	#NULL!	3	#NULL!	1	HTN, Uric acid	2	4	2	Zoryl M1	Metformin HCL+Glimepride	#NULL!	#NULL!	#NULL!	#NULL!	#NULL!	#NULL!	1	1	0	0	0	0	0	0	0	0	1	0	0	0	0	0	0	0	1	0	1	1	1
127	61	2	1	57	161	5	1	1	2	3	#NULL!	3	#NULL!	1	HTN, Gout, Hypothyroidism	2	3	2	Rosulip	Rosuvastatin	#NULL!	#NULL!	#NULL!	#NULL!	#NULL!	#NULL!	1	1	0	0	0	0	0	0	0	0	1	0	0	0	0	0	0	0	0	0	0	1	0
139	54	2	11	46	141	4	1	1	2	3	#NULL!	3	#NULL!	2		#NULL!	2	2	Diapride M2	Metformin HCL+Glimepride	#NULL!	#NULL!	#NULL!	#NULL!	#NULL!	#NULL!	1	1	0	0	0	0	0	0	0	0	1	0	0	0	0	0	0	0	0	0	0	0	0
150	54	2	12	58	145	4	1	3	2	1	#NULL!	1	#NULL!	2		#NULL!	2	1	Glycomet GP2	Metformin HCL+Glimepride	#NULL!	#NULL!	#NULL!	1	#NULL!	#NULL!	1	1	0	0	0	0	0	0	0	0	1	0	0	1	0	0	0	0	0	0	0	0	0
163	35	1	13	54	138	3	1	4	3	1	#NULL!	1	#NULL!	2		#NULL!	3	1	V met	Metformin HCL	#NULL!	#NULL!	#NULL!	#NULL!	#NULL!	#NULL!	1	1	1	0	0	1	0	0	0	0	0	0	0	0	0	0	0	0	0	0	0	0	0
165	58	1	3	59	165	6	1	5	5	1	#NULL!	1	#NULL!	1	Livercrosis	3	4	1	Metfor	Metformin HCL	#NULL!	#NULL!	#NULL!	#NULL!	#NULL!	#NULL!	1	1	1	0	0	1	0	0	0	0	0	0	0	0	0	0	0	0	0	0	0	0	0
172	37	1	6	66	170	2	1	1	6	3	#NULL!	3	#NULL!	1	HTN	1	4	1	Metfor G1 forte	Metformin HCL+Glimepride	#NULL!	#NULL!	#NULL!	#NULL!	#NULL!	#NULL!	1	1	0	0	0	0	0	0	0	0	1	0	0	0	0	0	0	0	1	0	0	0	0
175	78	1	9	58	168	5	1	1	2	3	#NULL!	3	#NULL!	1	BPH	3	5	2	Obicheck	Metformin HCL	#NULL!	#NULL!	#NULL!	#NULL!	#NULL!	#NULL!	1	1	1	0	0	1	0	0	0	0	0	0	0	0	0	0	0	0	0	0	0	0	0
11	56	1	8	89	172	2	1	5	4	2	#NULL!	3	#NULL!	1	Kidney problem	3	4	2	Glizide MR	Glicazide	#NULL!	#NULL!	#NULL!	1	#NULL!	1	1	#NULL!	0	0	1	0	0	1	0	0	0	0	0	1	0	0	0	0	1	0	0	0	0
123	53	2	1	72	172	5	1	1	2	3	#NULL!	3	#NULL!	1	Hypothyroidism, HTN	2	2	2	Glipsi	Sitagliptin	#NULL!	#NULL!	#NULL!	#NULL!	#NULL!	1	1	#NULL!	0	1	0	1	0	0	0	0	0	0	0	0	0	0	0	0	1	1	0	0	0
37	80	1	3	70	154	5	1	1	2	1	#NULL!	1	#NULL!	1	HTN, BPH	2	5	1	Zoryl	Glimepride	#NULL!	#NULL!	#NULL!	#NULL!	#NULL!	1	1	1	0	0	0	1	0	1	0	0	0	0	0	0	0	0	0	0	1	0	0	0	0
26	46	2	7	53	152	3	1	5	2	2	#NULL!	2	#NULL!	2		#NULL!	3	2	Diapride M2	Metformin HCL+Glimepride	#NULL!	#NULL!	#NULL!	#NULL!	#NULL!	1	1	1	0	0	0	0	0	1	0	0	1	0	0	0	0	0	0	0	0	0	0	0	0
27	51	1	7	72	167	6	1	4	3	2	#NULL!	2	#NULL!	1	HTN, Neuralgia	2	4	2	Diapride M3 forte	Metformin HCL+Glimepride	#NULL!	#NULL!	#NULL!	#NULL!	#NULL!	1	1	1	0	0	0	0	0	0	1	0	1	0	0	0	0	0	0	0	1	0	0	0	0
99	76	1	10	78	168	5	1	4	3	1	#NULL!	1	#NULL!	1	HTN	1	4	2	Lipril	Lisinopril	#NULL!	#NULL!	#NULL!	#NULL!	#NULL!	1	1	1	0	0	0	1	0	0	1	0	0	0	0	0	0	0	0	0	1	0	0	0	0
112	64	1	4	77	168	2	1	1	4	3	#NULL!	3	#NULL!	1	HTN	1	4	1	Spanbec	Glimepride	#NULL!	#NULL!	#NULL!	#NULL!	#NULL!	1	1	1	0	0	0	1	0	0	0	1	0	0	0	0	0	0	1	0	1	0	0	0	0
131	70	1	1	62	166	6	1	1	4	3	#NULL!	3	#NULL!	1	HTN	1	5	1	Vigoran	Vit B complex with zinc	#NULL!	#NULL!	#NULL!	#NULL!	#NULL!	1	1	1	0	0	0	1	0	0	0	1	0	0	0	0	0	0	0	0	1	0	0	0	0
157	68	2	9	44	148	5	1	4	1	1	#NULL!	1	#NULL!	1	HTN,Asthma	2	5	2	Metfor G2	Metformin HCL+Glimepride	#NULL!	#NULL!	#NULL!	#NULL!	#NULL!	1	1	1	0	0	0	0	0	1	0	0	1	0	0	0	0	0	0	0	1	0	0	0	0
179	66	2	9	64	160	4	1	2	2	3	#NULL!	3	#NULL!	1	Hypothyroidism	3	3	2	Zoryl M3	Metformin HCL+Glimepride	#NULL!	#NULL!	#NULL!	#NULL!	#NULL!	1	1	1	0	0	0	0	0	1	0	0	1	0	0	0	0	0	0	0	0	1	0	0	0
[truncated: 162 more columns]
